# Supplementary material for: CNA Profiling of Single CTCs in Locally Advanced Esophageal Cancer Patients during Therapy Highlights Unexplored Molecular Pathways
Source: Cancers (Basel). 2021 Dec 19;13(24):6369. doi: 10.3390/cancers13246369 (PMC8699413; doi:10.3390/cancers13246369)
Supplement: Supplementary file 1 [file cancers-13-06369-s001.zip]

Archive with 4 entries (2 files):
- cancers-1497703-supplementary/
- cancers-1497703-supplementary/cancers-1497703-suppl-proof/
- cancers-1497703-supplementary/cancers-1497703-suppl-proof/cancers-1497703-suppl-layout.pdf
- cancers-1497703-supplementary/cancers-1497703-suppl-proof/Table S3.xlsx
